# Supplementary material for: Choroidal Changes in Patients with Diabetic Retinopathy: A Retrospective Study
Source: Diagnostics (Basel). 2024 Mar 3;14(5):537. doi: 10.3390/diagnostics14050537 (PMC10930972; doi:10.3390/diagnostics14050537)
Supplement: Supplementary file 1 [file diagnostics-14-00537-s001.zip]

Archive with 1 entries (1 files):
- diagnostics-2889018-supplementary.pdf
